# Supplementary material for: The RNA Polymerase Inhibitor Corallopyronin A Has a Lower Frequency of Resistance Than Rifampicin in Staphylococcus aureus
Source: Antibiotics (Basel). 2022 Jul 8;11(7):920. doi: 10.3390/antibiotics11070920 (PMC9311656; doi:10.3390/antibiotics11070920)
Supplement: Supplementary file 1 [file antibiotics-11-00920-s001.zip]

Archive with 1 entries (1 files):
- antibiotics-1792556-supplementary.pdf
